# Supplementary material for: Oxidative Stability of Side-Streams from Cod Filleting—Effect of Antioxidant Dipping and Low-Temperature Storage
Source: Mar Drugs. 2023 Nov 13;21(11):591. doi: 10.3390/md21110591 (PMC10671878; doi:10.3390/md21110591)
Supplement: Supplementary file 1 [file marinedrugs-21-00591-s001.zip]

Archive with 1 entries (1 files):
- marinedrugs-2666920-supplementary.pdf
